# Supplementary material for: Foot typology, body weight distribution, and postural stability of adolescent elite soccer players: A 3-year longitudinal study
Source: PLoS One. 2018 Sep 28;13(9):e0204578. doi: 10.1371/journal.pone.0204578 (PMC6162085; doi:10.1371/journal.pone.0204578)
Supplement: S1 Table — (XLSX) [file pone.0204578.s001.xlsx]

## Sheet: List1
		Age			Height			Weight			Left average of pressure (%)			Left average of pressure (%)			Difference L-R (%)			Foot size			CSI (%)						Postural stability (TTW) -FLAMINGO						Difference L-R (mm)			Distribution of muscle massty (kg)						Differences L-R (kg)
Proband		vek1	vek2	vek3	TV1	TV2	TV3	TH1	TH2	TH3	L1	L2	L3	P1	P2	P3	R1	R2	R3	N1	N2	N3	L1	L2	L3	P1	P2	P3	P1	P2	P3	L1	L2	L3	R1	R2	R3	P1	P2	P3	L1	L2	L3	R1	R2	R3
Nr.1		16	17	18	171.6	172.4	173.9	57.1	60	65.6	57	46	64	43	54	36	14	8	28	9	9	9	41.2	36	46.6	42.2	40.3	37.9	1912	1989	1846	2073	2498	2158	161	509	312	7.8	8.8	9.9	7.5	8	10.4	0.3	0.8	0.5
Nr.2		15	16	17	170.7	173.6	175.2	59.2	61.3	63.9	52.5	47	60	47.5	53	40	5	6	20	9	9	9	34.9	35.1	30.6	40.7	36	31.3	2687	2210	1854	1807	2307	1983	880	97	129	9.1	9.4	10	8.8	9	10.5	0.3	0.4	0.5
Nr.3		16	17	18	180.6	180.7	181.6	75.2	79.5	81.4	62.5	53.5	60	37.5	46.5	40	25	7	20	10	10	10	49.7	49.6	44.6	43	36.9	38.2	2158	1605	1917	1790	1628	2251	368	23	334	10.5	10.8	11.6	10.1	10.3	11.8	0.4	0.5	0.2
Nr.4		17	18	19	183.2	184.4	185.4	66.7	67.8	65.7	46	47.5	49.5	54	52.5	50.5	8	5	1	10	10.5	10.5	22.2	20.4	14.1	24.6	21.8	16.2	2235	1571	1574	2030	1942	1749	205	371	175	10.2	10.3	10.4	9.5	9.8	9.9	0.7	0.5	0.5
Nr.5		15	16	17	186.3	186.6	188.3	71.4	74	80.8	56	52	50.5	44	48	49.5	12	4	1	11	11	11	50.8	48.3	47.6	42.7	46.3	47.5	1710	1265	1162	1316	1041	1265	394	224	103	10.7	11.4	11.6	10.3	11	11.4	0.4	0.4	0.2
Nr.6		15	16	17	170.7	171.2	176.5	61.4	61.5	69.7	46.5	41.5	46.5	53.5	58.5	53.5	7	17	7	9	9	9.5	40.8	38.7	34.5	42.3	41.8	43.7	996	976	1692	1161	1439	1512	165	463	180	9.6	10.1	11.2	9.2	9.5	10.7	0.4	0.6	0.5
Nr.7		15	16	17	174	175.9	179.6	64.2	67.6	72.8	53	61.5	54	47	38.5	46	6	23	8	9	9	9	47.6	47.4	46.3	45.2	46.9	50.6	1212	1029	1707	1345	1233	1882	133	204	175	10.7	10.6	11.8	10.1	10.1	11.3	0.6	0.5	0.5
Nr.8		15	16	17	169.5	169.2	171.2	60.8	63	65.3	49	43.5	46.5	51	56.5	53.5	2	13	7	8.5	8.5	8.5	41.5	41.6	40	36.2	41.8	40.3	1493	1065	1293	1260	993	1146	233	72	147	9.9	9.1	10.1	9.4	8.8	9.7	0.5	0.3	0.4
Nr.9		16	17	18	175.8	176.1	176	69.8	69.7	68	45	38	62	55	62	38	10	24	24	8	9.5	9.5	68.2	69.3	61.7	63	65.6	58.2	1619	1464	2106	1349	1463	2838	270	1	732	10.4	10.2	10.6	10.1	9.9	10.2	0.3	0.3	0.4
Nr.10		16	17	18	170.4	171.4	174.6	54	55.7	59.6	56	51	33.5	49	49	66.5	7	2	33	8	8	8	36.4	30.7	33	39.9	36	35.7	883	823	1765	1111	936	1708	228	113	57	8.5	8.6	10.1	8.1	8.2	9.6	0.4	0.4	0.5
Nr.11		15	16	17	169	170.3	171.7	58.1	61.2	61.4	39.5	48.5	67	60.5	51.5	33	21	3	34	7	7.5	7.5	29.6	37.9	33.5	31.5	36.4	29.5	606	1259	2036	757	1973	2268	151	714	232	8.8	9.5	9.7	8.7	9	9.3	0.1	0.5	0.4
Nr.12		16	17	18	173.4	173.5	174.5	66	67.4	69.5	48.5	46	52.5	51.5	54	47.5	3	8	5	7.5	7.5	7.5	37.7	39.9	38.8	41.7	44.2	40.6	1043	922	1023	780	854	972	263	68	51	9.3	9.5	10.6	9	9.1	10.2	0.3	0.4	0.4
Nr.13		16	17	18	174	174.7	177	65	66.5	68.3	49	50	56	51	50	44	2	0	12	8.5	8.5	8.5	38.8	34.5	37.4	21.2	17.9	23.6	1175	1029	1027	1791	1474	1066	616	445	39	9	9.7	10.6	8.6	9.6	10.2	0.4	0.1	0.4
Nr.14		16	17	18	176.8	177.4	180.5	65.2	68.8	73	44	53	56.5	56	47	43.5	12	6	13	9	9	9	42.1	45.4	42.3	42.3	38.7	39.3	1502	1458	1411	1777	2154	2108	275	696	697	9.2	10	11.1	9	9.7	10.9	0.2	0.3	0.2
Nr.15		17	18	19	171.9	172.5	180.4	68.3	68.4	75.5	57	64	71.5	43	36	28.5	14	28	43	8	8	8	32.3	35.3	36.4	30.1	26.5	34.7	1613	1146	1308	1671	1390	987	58	244	321	11.4	10.3	10.2	11.2	9.9	9.9	0.2	0.4	0.3
Nr.16		16	17	18	176.9	179.1	180	65.9	67	71.4	52.5	53	58	47.5	47	42	5	6	16	8.5	9	9.5	42.4	35.5	40.6	41.2	36.3	34.5	2191	1619	1700	2117	1902	1836	74	283	136	9.6	9.3	10.8	9.1	8.8	10.3	0.5	0.5	0.5
Nr.17		16	17	18	181.6	181.9	181.5	67.2	67.8	69.2	47	57.5	66	53	42.5	34	6	15	32	8	8	8	39.1	38.8	34.4	42	45.3	40.1	1605	1565	1354	1369	1418	1345	236	147	9	10.2	9.9	10.9	10	9.7	10.7	0.2	0.2	0.2
Nr.18		15	16	17	173.5	175.3	180	57.8	60.9	67.4	76	94.5	45	24	5.5	54	52	89	9	8.5	9.5	9.5	40.7	41.3	58.6	40.9	37.2	53.6	1815	1329	1370	1196	1346	1073	619	17	297	8.9	10.3	10.7	8.4	9.7	10.2	0.5	0.6	0.5
Nr.19		15	16	17	173.5	174.3	175.6	59.7	61.8	65.6	54.5	59.5	42.5	45.5	40.5	57.5	9	19	15	9.5	9.5	9.5	50.5	53.4	56.9	42.6	43.8	54.8	2213	1306	1475	1977	1386	1075	236	80	400	8.8	10	10.1	8.4	9.5	9.8	0.4	0.5	0.3
Nr.20		15	16	17	165.9	167.9	172.1	57.9	60.1	68.7	38.5	41	46.5	61.5	59	52.5	23	18	6	7.5	7.5	8	31.8	35	46.9	35.2	33.8	46.4	1923	1910	1525	2452	1649	1523	529	261	2	8.1	10	10.3	7.9	9.6	10.2	0.2	0.4	0.1
Nr.21		15	16	17	171.4	172.5	174.1	60.3	61.6	64.1	43.5	51	51	56.5	49	48	13	2	3	9	9	9	43.8	40.1	45.3	47.6	45.3	56	1113	1327	1057	1435	1181	825	322	146	232	9.1	10.2	10.1	8.9	9.7	9.7	0.2	0.5	0.4
Nr.22		15	16	17	168.6	170.4	170.6	61.3	59.9	64.3	63	72.5	57	37	27.5	42	26	45	15	6.5	6.5	6.5	41.6	40.2	49.9	31.7	31.8	45.4	1444	1294	848	1345	1167	952	99	127	104	8.9	9.7	8.6	8.4	9.2	8	0.5	0.5	0.6
Nr.23		15	16	17	162	164.1	167.5	52.4	54.2	61.3	50.5	57	52.5	49.5	43	47.5	1	14	5	6.5	7.5	7.5	38	37.6	47.1	37.5	23.9	40.9	1320	556	687	1404	730	571	84	174	116	7.7	9.5	9.8	7.4	9	9.3	0.3	0.5	0.5
Nr.24		15	16	17	170.8	172	173.7	62.1	64.4	66.9	53	48.5	52	47	51.5	47.5	6	3	4.5	8	8	8	30.4	28.3	40.9	26.5	23	37.7	1101	819	1489	1588	2393	1431	487	1574	58	9.1	10.1	10.2	8.9	9.7	10.1	0.2	0.4	0.1
Nr.25		15	16	17	168.5	170	172.4	60.7	63	67.4	55	51	49	45	49	50.5	10	2	1.5	8	9	9	29.4	25.9	40.7	36.8	30.2	42.2	2392	1690	1345	1649	1278	1066	743	412	279	8.4	9.6	9.9	7.8	9.2	9.5	0.6	0.4	0.4
Nr.26		15	16	17	175.4	177.1	179	54.8	57.4	62.5	62.5	63.5	50	37.5	36.5	50	25	27	0	9	9.5	9.5	33.9	26.6	40.4	25.9	34.2	40	2144	2156	1578	2823	2560	2082	679	404	504	8	9.7	9.8	7.7	9.1	9.4	0.3	0.6	0.4
Nr.27		15	16	17	180.5	181.9	182.7	66.6	66.9	71.7	49.5	51.5	46	50.5	48.5	54	1	3	8	9.5	10	10	45.4	37.6	47.4	44.6	37.3	49.2	2093	1990	1385	2329	1779	1347	236	211	38	10.3	10.8	11.2	10.1	10.5	10.8	0.2	0.3	0.4
Nr.28		16	17	18	181.6	182.6	182.4	78.2	77.2	77.2	63	70	52	37	30	47	26	40	5	8.5	8.5	8.5	36.9	35	39.7	33.8	32.2	43.4	1554	1555	1197	2139	1415	1278	585	140	81	12.7	12.7	12.1	11.9	11.8	11.5	0.8	0.9	0.4
Nr.29		16	17	18	184.4	188.8	189.7	73.5	76.9	80.9	46	45	51.5	54	55	48.5	8	10	3	10.5	10.5	10.5	31.1	32.5	40.6	36.8	33.4	45.2	1263	1497	1102	1465	1706	996	202	209	106	10.8	11.3	11.8	10.4	11	11.6	0.4	0.3	0.4
Nr.30		16	17	18	173.4	175.7	176.4	66	70	74.2	55	48	53	45	52	47	10	4	6	8	9.5	9.5	36.4	33.6	44.4	29.9	22.5	44	1325	1548	1105	1403	1812	1194	78	264	89	10.9	10.7	11.4	10.5	10.5	11.2	0.4	0.2	0.2
Nr.31		16	17	18	170.3	171.7	172.4	61.2	61.4	66.2	48.5	33.5	53.5	51.5	66.5	46.5	3	33	7	7.5	7.5	7.5	37.9	30.1	38.3	36.4	34.9	38.7	1259	1352	1142	1973	1816	1226	714	464	84	9.5	9.7	10.3	9	9.3	9.9	0.5	0.4	0.4
Nr.32		15	16	17	176.6	179	184	63.2	66.3	77.1	63.5	46.5	46.5	36.5	52.5	52.5	27	6	6	9.5	9.5	9.5	46.5	47.4	48.3	38.5	41	44.5	2368	2133	1436	2288	1810	1286	80	323	150	9.5	10.6	11.3	9.2	10.4	11	0.3	0.2	0.3
Nr.33		15	16	17	180	181.4	184.6	70	73.5	83.9	76.5	59	55.5	23.5	41	44.5	53	18	11	9.5	9.5	9.5	35.3	42.2	32.3	37.8	41.9	46.6	1621	2362	1090	1827	2526	1232	206	164	142	11	11.8	12.8	10.4	11.5	12.7	0.6	0.3	0.1
Nr.34		15	16	17	174.1	174.9	175.3	69.8	72.5	71	46.5	46.5	46	53.5	53.5	53.5	7	7	7.5	9	9	9	30.8	41.7	41.3	31.4	39.5	38.8	754	705	642	1458	632	424	704	73	218	10.1	11.5	11.1	9.9	11.2	10.8	0.2	0.3	0.3
Nr.35		15	16	17	185.1	185.9	187.5	73	73.2	81.8	57	58	55	43	42	45	14	16	10	9.5	9.5	9.5	46.8	51.7	50.6	46.5	51.7	57.4	2257	661	718	1891	850	859	366	189	141	10.8	11.8	12.5	10.1	11.2	12.1	0.7	0.6	0.4
